# Supplementary material for: How to steer active colloids up a vertical wall
Source: Nat Commun. 2024 Feb 24;15:1710. doi: 10.1038/s41467-024-45872-1 (PMC10894264; doi:10.1038/s41467-024-45872-1)
Supplement: Supplementary file 7 — Source Data [file 41467_2024_45872_MOESM7_ESM.xlsx]

## Sheet: Feuil1
Figure 2AB_experiment
	Pes	DH/R _experiment	tdetention/tr
	9.32	74	1.96
	9.95	100	1.9
	9.315	96	1.98
	10.81	150.7	1.89
	11.07	200.6	1.91
	11.46	166.75	1.79
	11.28	212.7	1.7
	11.93	238.7	1.37
	12.89	306	1.47
	13.64	305	1.4
Figure 2AB_simu
	Pes	DH/R _simu (neutral)	t/tr _simu (neutral)	DH/R _simu (e=0.5Pes)	t/tr _simu (e=0.5Pes)	DH/R _simu (G=0.5Pes)	t/tr _simu (G=0.5Pes)	DH/R _simu (e=0.25 Pes; G=2Pes)	t/tr_simu (e=0.25 Pes; G=2Pes)
	5.000000	10.500000	1.559375	14.750000	2.134276	10.750000	1.335597	18.250000	1.480202
	7.000000	28.750000	1.842772	34.750000	2.588585	22.750000	1.353211	46.750000	1.613441
	9.000000	54.250000	1.927614	66.500000	2.897379	46.250000	1.239951	91.250000	1.794828
	11.000000	97.250000	1.944997	116.750000	3.127186	72.750000	1.147075	157.000000	1.893001
	13.000000	145.750000	1.933143	176.250000	3.245596	110.500000	1.044080	250.500000	1.988972
	15.000000	212.000000	1.897892	250.500000	3.382396	153.750000	0.965039	378.083333	2.030973
	17.000000	286.250000	1.846921	341.250000	3.466210	205.000000	0.893857	575.868421	2.081293
Figure 4
	n	P(n) for Pes=0	P(n) for Pes=9.3	P(n) for Pes=10.8	P(n) for Pes=11.1	P(n) for Pes=11.3	P(n) for Pes=13.6
	0.000000	0.000000	0.000000	0.000000	0.000000	0.000000	0.000000
	1.000000	0.963832	0.957608	0.917963	0.851929	0.832669	0.759604
	2.000000	0.034860	0.040739	0.076041	0.119308	0.141010	0.187761
	3.000000	0.001308	0.001472	0.005532	0.026405	0.022502	0.040759
	4.000000	0.000000	0.000181	0.000446	0.002059	0.003211	0.009291
	5.000000	0.000000	0.000000	0.000019	0.000299	0.000481	0.002176
	6.000000	0.000000	0.000000	0.000000	0.000000	0.000085	0.000346
	7.000000	0.000000	0.000000	0.000000	0.000000	0.000042	0.000051
	8.000000	0.000000	0.000000	0.000000	0.000000	0.000000	0.000013
